# Supplementary material for: Epigallocatechin-3-gallate and Epigallocatechin-3-O-(3-O-methyl)-gallate Enhance the Bonding Stability of an Etch-and-Rinse Adhesive to Dentin
Source: Materials (Basel). 2017 Feb 15;10(2):183. doi: 10.3390/ma10020183 (PMC5459131; doi:10.3390/ma10020183)
Supplement: Supplementary file 1 [file materials-10-00183-s001.zip › Supplementary material/Data.xlsx]

## Sheet: OD 600
SB2	EGCG 200	EGCG 400	EGCG 600	EGCG-3Me 200	EGCG-3Me 400	EGCG-3Me 600
0.437	0.372	0.291	0.213	0.245	0.211	0.118
0.415	0.435	0.259	0.223	0.281	0.19	0.178
0.455	0.326	0.29	0.271	0.233	0.234	0.105
0.477	0.385	0.331	0.168	0.183	0.203	0.145
0.405	0.378	0.288	0.219	0.261	0.167	0.133

## Sheet: MTBS(Imm)
SB2			EGCG 200			EGCG 400			EGCG 600			EGCG-3Me 200			EGCG-3Me 400			EGCG-3Me 600
F	S	MPa	F	S	MPa	F	S	MPa	F	S	MPa	F	S	MPa	F	S	MPa	F	S	MPa
27.0459	0.81	33.39	26.227	0.81	32.38	24.551	0.81	30.31	24.308	0.81	30.01	24.567	0.81	30.33	25.247	0.81	31.17	25.49	0.81	31.47
32.2947	0.81	39.87	30.731	0.81	37.94	26.041	0.81	32.15	28.374	0.81	35.03	28.86	0.81	35.63	27.839	0.81	34.37	28.017	0.81	34.59
21.0681	0.81	26.01	30.739	0.81	37.95	21.659	0.81	26.74	20.549	0.81	25.37	20.436	0.81	25.23	21.894	0.81	27.03	23.028	0.81	28.43
32.0922	0.81	39.62	21.408	0.81	26.43	16.572	0.81	20.46	30.69	0.81	37.89	25.442	0.81	31.41	25.118	0.81	31.01	25.555	0.81	31.55
21.6756	0.81	26.76	26.43	0.81	32.63	24.729	0.81	30.53	25.344	0.81	31.29	25.142	0.81	31.04	24.1381	0.81	29.8	27.045	0.81	33.39
31.6872	0.81	39.12	21.829	0.81	26.95	21.327	0.81	26.33	26.373	0.81	32.56	16.88	0.81	20.84	24.761	0.81	30.57	28.584	0.81	35.29
18.4356	0.81	22.76	26.705	0.81	32.97	26.389	0.81	32.58	31.5	0.81	38.9	24.721	0.81	30.52	24.186	0.81	29.86	24.121	0.81	29.78
22.7772	0.81	28.12	26.527	0.81	32.75	24.599	0.81	30.37	32.31	0.81	39.89	22.898	0.81	28.27	25.207	0.81	31.12	25.863	0.81	31.93
22.6314	0.81	27.94	24.826	0.81	30.65	21.554	0.81	26.61	20.509	0.81	25.32	19.3591	0.81	23.9	26.26	0.81	32.42	23.911	0.81	29.52
24.3891	0.81	30.11	20.598	0.81	25.43	24.615	0.81	30.39	21.934	0.81	27.08	24.34	0.81	30.05	22.493	0.81	27.77	25.5961	0.81	31.6
31.6467	0.81	39.07	34.352	0.81	42.41	26.219	0.81	32.37	23.028	0.81	28.43	24.154	0.81	29.82	23.141	0.81	28.57	26.13	0.81	32.26
23.8626	0.81	29.46	26.495	0.81	32.71	24.34	0.81	30.05	23.579	0.81	29.11	19.488	0.81	24.06	24.21	0.81	29.89	27.029	0.81	33.37
23.9355	0.81	29.55	30.796	0.81	38.02	18.322	0.81	22.62	32.505	0.81	40.13	25.118	0.81	31.01	25.32	0.81	31.26	25.903	0.81	31.98
17.7471	0.81	21.91	35.777	0.81	44.17	16.783	0.81	20.72	26.017	0.81	32.12	21.837	0.81	26.96	32.553	0.81	40.19	23.311	0.81	28.78
22.3641	0.81	27.61	27.272	0.81	33.67	20.395	0.81	25.18	24.956	0.81	30.81	24.615	0.81	30.39	24.283	0.81	29.98	25.118	0.81	31.01
23.3199	0.81	28.79	26.762	0.81	33.04	24.64	0.81	30.42	25.361	0.81	31.31	19.796	0.81	24.44	30.399	0.81	37.53	24.372	0.81	30.09
29.7837	0.81	36.77	24.875	0.81	30.71	25.49	0.81	31.47	20.476	0.81	25.28	31.606	0.81	39.02	24.283	0.81	29.98	27.094	0.81	33.45
30.3102	0.81	37.42	19.075	0.81	23.55	27.556	0.81	34.02	17.4151	0.81	21.5	19.82	0.81	24.47	24.324	0.81	30.03	25.385	0.81	31.34
32.5944	0.81	40.24	26.308	0.81	32.48	24.648	0.81	30.43	23.141	0.81	28.57	26.397	0.81	32.59	23.668	0.81	29.22	25.182	0.81	31.09
31.2579	0.81	38.59	26.487	0.81	32.7	25.296	0.81	31.23	18.233	0.81	22.51	30.585	0.81	37.76	24.453	0.81	30.19	25.093	0.81	30.98
32.9427	0.81	40.67	21.797	0.81	26.91	23.708	0.81	29.27	19.666	0.81	24.28	29.581	0.81	36.52	29.945	0.81	36.97	25.182	0.81	31.09
32.3676	0.81	39.96	32.286	0.81	39.86	22.364	0.81	27.61	30.885	0.81	38.13	30.456	0.81	37.6	26.981	0.81	33.31	25.49	0.81	31.47
20.4201	0.81	25.21	22.639	0.81	27.95	26.09	0.81	32.21	25.895	0.81	31.97	24.291	0.81	29.99	25.344	0.81	31.29	28.649	0.81	35.37
22.1373	0.81	27.33	26.543	0.81	32.77	25.903	0.81	31.98	26.106	0.81	32.23	30.788	0.81	38.01	25.223	0.81	31.14	23.951	0.81	29.57
22.5261	0.81	27.81	21.764	0.81	26.87	24.664	0.81	30.45	24.769	0.81	30.58	28.123	0.81	34.72	20.42	0.81	25.21	23.473	0.81	28.98
22.9149	0.81	28.29	32.391	0.81	39.99	26.989	0.81	33.32	28.414	0.81	35.08	30.553	0.81	37.72	22.137	0.81	27.33	25.555	0.81	31.55
34.8057	0.81	42.97	26.568	0.81	32.8	25.652	0.81	31.67	17.423	0.81	21.51	21.91	0.81	27.05	27.159	0.81	33.53	20.711	0.81	25.57
30.2373	0.81	37.33	30.561	0.81	37.73	23.724	0.81	29.29	16.613	0.81	20.51	28.422	0.81	35.09	26.705	0.81	32.97	23.967	0.81	29.59
17.1801	0.81	21.21	28.098	0.81	34.69	27.661	0.81	34.15	24.453	0.81	30.19	29.208	0.81	36.06	24.283	0.81	29.98	22.542	0.81	27.83
21.5784	0.81	26.64	33.088	0.81	40.85	22.995	0.81	28.39	25.085	0.81	30.97	25.312	0.81	31.25	25.093	0.81	30.98	28.26	0.81	34.89
31.3956	0.81	38.76	26.381	0.81	32.57	30.464	0.81	37.61	24.154	0.81	29.82	20.938	0.81	25.85	20.841	0.81	25.73	24.275	0.81	29.97
31.4442	0.81	38.82	31.306	0.81	38.65	25.142	0.81	31.04	16.418	0.81	20.27	22.347	0.81	27.59	23.473	0.81	28.98	22.493	0.81	27.77
23.3361	0.81	28.81	21.068	0.81	26.01	30.156	0.81	37.23	24.291	0.81	29.99	30.65	0.81	37.84	25.911	0.81	31.99	25.903	0.81	31.98
23.0202	0.81	28.42	26.478	0.81	32.69	24.551	0.81	30.31	29.257	0.81	36.12	23.263	0.81	28.72	27.402	0.81	33.83	26.948	0.81	33.27
31.7844	0.81	39.24	18.832	0.81	23.25	28.819	0.81	35.58	25.782	0.81	31.83	23.004	0.81	28.4	28.819	0.81	35.58	30.755	0.81	37.97
26.5761	0.81	32.81	18.281	0.81	22.57	24.599	0.81	30.37	27.483	0.81	33.93	20.711	0.81	25.57	18.014	0.81	22.24	27.183	0.81	33.56
23.8545	0.81	29.45	20.136	0.81	24.86	25.506	0.81	31.49	23.562	0.81	29.09	24.64	0.81	30.42	24.121	0.81	29.78	23.87	0.81	29.47
36.9927	0.81	45.67	26.689	0.81	32.95	24.486	0.81	30.23	25.199	0.81	31.11	19.804	0.81	24.45	32.302	0.81	39.88	20.881	0.81	25.78
32.1813	0.81	39.73	29.119	0.81	35.95	23.222	0.81	28.67	29.986	0.81	37.02	27.353	0.81	33.77	24.235	0.81	29.92	25.903	0.81	31.98
31.8087	0.81	39.27	23.417	0.81	28.91	20.29	0.81	25.05	31.5	0.81	38.89	18.711	0.81	23.1	25.782	0.81	31.83	26.122	0.81	32.25
32.3595	0.81	39.95	22.137	0.81	27.33	22.939	0.81	28.32	28.034	0.81	34.61	20.695	0.81	25.55	27.815	0.81	34.34	32.626	0.81	40.28
20.4201	0.81	25.21	31.112	0.81	38.41	24.607	0.81	30.38	21.44	0.81	26.47	20.104	0.81	24.82	23.546	0.81	29.07	25.182	0.81	31.09
22.7286	0.81	28.06	26.397	0.81	32.59	23.125	0.81	28.55	24.47	0.81	30.21	24.364	0.81	30.08	24.364	0.81	30.08	26.122	0.81	32.25
33.7527	0.81	41.67	24.777	0.81	30.59	24.696	0.81	30.49	25.093	0.81	30.98	20.1691	0.81	24.9	22.096	0.81	27.28	21.043	0.81	25.98
32.0112	0.81	39.52	33.801	0.81	41.73	21.991	0.81	27.15	29.014	0.81	35.82	22.096	0.81	27.28	24.283	0.81	29.98	22.769	0.81	28.11
24.4701	0.81	30.21	26.381	0.81	32.57	24.818	0.81	30.64	23.838	0.81	29.43	25.344	0.81	31.29	20.436	0.81	25.23	24.2191	0.81	29.9
27.5967	0.81	34.07	27.272	0.81	33.67	25.231	0.81	31.15	24.47	0.81	30.21	27.126	0.81	33.49	23.133	0.81	28.56	25.101	0.81	30.99
21.2544	0.81	26.24	17.909	0.81	22.11	24.607	0.81	30.38	29.589	0.81	36.53	17.244	0.81	21.29	27.394	0.81	33.82	22.234	0.81	27.45
32.3676	0.81	39.96	26.446	0.81	32.65	26.308	0.81	32.48	24.478	0.81	30.22	22.023	0.81	27.19	25.085	0.81	30.97	20.711	0.81	25.57
31.1283	0.81	38.43	18.84	0.81	23.26	24.745	0.81	30.55	18.038	0.81	22.27	26.252	0.81	32.41	22.096	0.81	27.28	25.101	0.81	30.99
34.7814	0.81	42.94	22.72	0.81	28.05	30.634	0.81	37.82	20.889	0.81	25.79	29.127	0.81	35.96	26.9	0.81	33.21	22.461	0.81	27.73
21.6837	0.81	26.77	34.692	0.81	42.83	23.174	0.81	28.61	19.512	0.81	24.09	21.335	0.81	26.34	31.824	0.81	39.29	24.105	0.81	29.76
30.8367	0.81	38.07	27.507	0.81	33.96	24.534	0.81	30.29	24.453	0.81	30.19	20.784	0.81	25.66	32.529	0.81	40.16	26.543	0.81	32.77
22.1616	0.81	27.36	31.808	0.81	39.27	28.925	0.81	35.71	22.906	0.81	28.28	19.6831	0.81	24.3	23.822	0.81	29.41	31.476	0.81	38.86
18.5814	0.81	22.94	21.57	0.81	26.63	24.397	0.81	30.12	22.55	0.81	27.84	28.617	0.81	35.33	30.553	0.81	37.72	24.308	0.81	30.01
21.9186	0.81	27.06	26.333	0.81	32.51	26.851	0.81	33.15	20.144	0.81	24.87	23.579	0.81	29.11	25.199	0.81	31.11	25.199	0.81	31.11
32.0355	0.81	39.55	32.699	0.81	40.37	29.589	0.81	36.53	24.291	0.81	29.99	32.5621	0.81	40.2	25.903	0.81	31.98	22.137	0.81	27.33
32.2785	0.81	39.85	26.495	0.81	32.71	24.518	0.81	30.27	21.408	0.81	26.43	32.335	0.81	39.92	30.107	0.81	37.17	26.017	0.81	32.12
23.0445	0.81	28.45	25.604	0.81	31.61	22.671	0.81	27.99	24.648	0.81	30.43	23.392	0.81	28.88	31.776	0.81	39.23	25.5961	0.81	31.6
22.4856	0.81	27.76	24.348	0.81	30.06	25.118	0.81	31.01	16.556	0.81	20.44	32.578	0.81	40.22	25.182	0.81	31.09	29.508	0.81	36.43
21.9915	0.81	27.15	29.459	0.81	36.37	30.083	0.81	37.14	23.579	0.81	29.11	29.613	0.81	36.56	24.316	0.81	30.02	26.154	0.81	32.29
21.7161	0.81	26.81	31.079	0.81	38.37	30.399	0.81	37.53	23.805	0.81	29.39	29.694	0.81	36.66	19.31	0.81	23.84	27.726	0.81	34.23
21.8052	0.81	26.92	26.478	0.81	32.69	23.506	0.81	29.02	26.025	0.81	32.13	29.338	0.81	36.22	22.501	0.81	27.78	26.835	0.81	33.13
30.8529	0.81	38.09	23.757	0.81	29.33	23.044	0.81	28.45	27.515	0.81	33.97	25.425	0.81	31.39	28.868	0.81	35.64	30.391	0.81	37.52
32.0679	0.81	39.59	25.369	0.81	31.32	24.397	0.81	30.12	24.437	0.81	30.17	23.643	0.81	29.19	30.391	0.81	37.52	25.563	0.81	31.56
31.1526	0.81	38.46	26.171	0.81	32.31	26.276	0.81	32.44	19.658	0.81	24.27	31.76	0.81	39.21	25.085	0.81	30.97	27.888	0.81	34.43
21.8052	0.81	26.92	31.047	0.81	38.33	26.916	0.81	33.23	24.308	0.81	30.01	27.005	0.81	33.34	26.827	0.81	33.12	22.655	0.81	27.97
31.4442	0.81	38.82	26.495	0.81	32.71	25.28	0.81	31.21	21.942	0.81	27.09	31.444	0.81	38.82	21.586	0.81	26.65	20.509	0.81	25.32
29.7027	0.81	36.67	25.604	0.81	31.61	21.003	0.81	25.93	24.275	0.81	29.97	24.737	0.81	30.54	18.605	0.81	22.97	25.587	0.81	31.59
31.3227	0.81	38.67	32.278	0.81	39.85	25.199	0.81	31.11	25.118	0.81	31.01	23.765	0.81	29.34	27.88	0.81	34.42	25.928	0.81	32.01
21.8133	0.81	26.93	26.349	0.81	32.53	24.761	0.81	30.57	18.127	0.81	22.38	25.142	0.81	31.04	25.296	0.81	31.23	26.705	0.81	32.97
30.9663	0.81	38.23	28.528	0.81	35.22	30.2131	0.81	37.3	22.898	0.81	28.27	16.718	0.81	20.64	21.043	0.81	25.98	25.523	0.81	31.51
31.6872	0.81	39.12	31.857	0.81	39.33	23.4	0.81	28.89	32.367	0.81	39.96	24.648	0.81	30.43	23.53	0.81	29.05	28.706	0.81	35.44
32.4567	0.81	40.07	28.05	0.81	34.63	26.543	0.81	32.77	25.118	0.81	31.01	25.531	0.81	31.52	25.344	0.81	31.29	24.372	0.81	30.09
32.4891	0.81	40.11	22.145	0.81	27.34	19.788	0.81	24.43	26.981	0.81	33.31	20.679	0.81	25.53	28.285	0.81	34.92	31.816	0.81	39.28
21.2949	0.81	26.29	31.468	0.81	38.85	24.972	0.81	30.83	24.615	0.81	30.39	23.87	0.81	29.47	31.233	0.81	38.56	23.392	0.81	28.88
32.5701	0.81	40.21	26.689	0.81	32.95	19.318	0.81	23.85	22.817	0.81	28.17	24.559	0.81	30.32	25.822	0.81	31.88	25.199	0.81	31.11
27.0945	0.81	33.45	21.27	0.81	26.26	18.532	0.81	22.88	29.411	0.81	36.31	16.718	0.81	20.64	17.957	0.81	22.17	27.742	0.81	34.25
21.8781	0.81	27.01	20.484	0.81	25.29	25.604	0.81	31.61	25.344	0.81	31.29	17.536	0.81	21.65	19.059	0.81	23.53	26.9	0.81	33.21
21.8943	0.81	27.03	20.185	0.81	24.92	22.906	0.81	28.28	29.265	0.81	36.13	24.729	0.81	30.53	27.078	0.81	33.43	25.587	0.81	31.59

## Sheet: MTBS(Aft)
SB2			EGCG 200			EGCG 400			EGCG 600			EGCG-3Me 200			EGCG-3Me 400			EGCG-3Me 600
F	S	MPa	F	S	MPa	F	S	MPa	F	S	MPa	F	S	MPa	F	S	MPa	F	S	MPa
16.791	0.81	20.73	22.023	0.81	27.19	21.554	0.81	26.61	22.323	0.81	27.56	22.129	0.81	27.32	23.919	0.81	29.53	24.129	0.81	29.79
17.836	0.81	22.02	24.7051	0.81	30.5	23.498	0.81	29.01	24.777	0.81	30.59	24.445	0.81	30.18	25.628	0.81	31.64	26.122	0.81	32.25
15.049	0.81	18.58	19.545	0.81	24.13	21.23	0.81	26.21	20.193	0.81	24.93	20.622	0.81	25.46	22.323	0.81	27.56	20.841	0.81	25.73
21.497	0.81	26.54	24.202	0.81	29.88	21.853	0.81	26.98	22.501	0.81	27.78	22.623	0.81	27.93	23.984	0.81	29.61	22.72	0.81	28.05
17.026	0.81	21.02	22.785	0.81	28.13	22.445	0.81	27.71	22.688	0.81	28.01	20.258	0.81	25.01	24.194	0.81	29.87	27.637	0.81	34.12
18.783	0.81	23.19	21.424	0.81	26.45	22.331	0.81	27.57	20.565	0.81	25.39	19.788	0.81	24.43	22.323	0.81	27.56	25.012	0.81	30.88
18.565	0.81	22.92	21.878	0.81	27.01	21.78	0.81	26.89	23.562	0.81	29.09	25.223	0.81	31.14	21.902	0.81	27.04	25.928	0.81	32.01
16.183	0.81	19.98	22.493	0.81	27.77	22.704	0.81	28.03	22.801	0.81	28.15	23.635	0.81	29.18	24.113	0.81	29.77	24.129	0.81	29.79
18.711	0.81	23.1	24.283	0.81	29.98	22.177	0.81	27.38	22.428	0.81	27.69	23.959	0.81	29.58	24.397	0.81	30.12	24.607	0.81	30.38
16.337	0.81	20.17	24.559	0.81	30.32	20.663	0.81	25.51	21.853	0.81	26.98	20.363	0.81	25.14	23.757	0.81	29.33	22.801	0.81	28.15
17.99	0.81	22.21	22.59	0.81	27.89	22.509	0.81	27.79	20.339	0.81	25.11	19.707	0.81	24.33	23.133	0.81	28.56	27.442	0.81	33.88
16.904	0.81	20.87	17.949	0.81	22.16	18.727	0.81	23.12	23.951	0.81	29.57	25.563	0.81	31.56	25.118	0.81	31.01	24.259	0.81	29.95
15.705	0.81	19.39	20.711	0.81	25.57	21.853	0.81	26.98	23.4	0.81	28.89	23.473	0.81	28.98	24.607	0.81	30.38	22.461	0.81	27.73
16.272	0.81	20.09	25.369	0.81	31.32	24.769	0.81	30.58	21.003	0.81	25.93	22.534	0.81	27.82	26.802	0.81	33.09	26.843	0.81	33.14
17.074	0.81	21.08	21.942	0.81	27.09	21.975	0.81	27.13	22.501	0.81	27.78	19.804	0.81	24.45	21.991	0.81	27.15	23.133	0.81	28.56
16.661	0.81	20.57	24.227	0.81	29.91	21.942	0.81	27.09	21.942	0.81	27.09	21.424	0.81	26.45	24.389	0.81	30.11	22.607	0.81	27.91
17.633	0.81	21.77	24.405	0.81	30.13	20.719	0.81	25.58	21.618	0.81	26.69	22.5991	0.81	27.9	25.579	0.81	31.58	24.769	0.81	30.58
16.0299	0.81	19.79	21.051	0.81	25.99	20.881	0.81	25.78	23.117	0.81	28.54	26.632	0.81	32.88	23.595	0.81	29.13	25.004	0.81	30.87
16.993	0.81	20.98	19.747	0.81	24.38	23.757	0.81	29.33	19.35	0.81	23.89	22.801	0.81	28.15	23.465	0.81	28.97	21.043	0.81	25.98
16.426	0.81	20.28	17.107	0.81	21.12	22.866	0.81	28.23	20.987	0.81	25.91	21.537	0.81	26.59	24.275	0.81	29.97	25.134	0.81	31.03
13.227	0.81	16.33	16.775	0.81	20.71	18.775	0.81	23.18	22.307	0.81	27.54	22.639	0.81	27.95	25.976	0.81	32.07	23.943	0.81	29.56
17.2692	0.81	21.32	22.509	0.81	27.79	21.861	0.81	26.99	21.853	0.81	26.98	22.963	0.81	28.35	24.421	0.81	30.15	25.247	0.81	31.17
16.353	0.81	20.19	21.959	0.81	27.11	22.59	0.81	27.89	24.397	0.81	30.12	20.379	0.81	25.16	24.275	0.81	29.97	22.769	0.81	28.11
16.119	0.81	19.9	19.018	0.81	23.48	22.704	0.81	28.03	22.607	0.81	27.91	22.55	0.81	27.84	21.027	0.81	25.96	23.773	0.81	29.35
18.281	0.81	22.57	20.9791	0.81	25.9	21.797	0.81	26.91	22.987	0.81	28.38	24.372	0.81	30.09	23.473	0.81	28.98	24.178	0.81	29.85
17.236	0.81	21.28	22.493	0.81	27.77	22.979	0.81	28.37	24.308	0.81	30.01	23.611	0.81	29.15	26.065	0.81	32.18	21.691	0.81	26.78
16.839	0.81	20.79	24.534	0.81	30.29	21.683	0.81	26.77	22.59	0.81	27.89	21.878	0.81	27.01	24.389	0.81	30.11	22.007	0.81	27.17
17.099	0.81	21.11	24.105	0.81	29.76	22.445	0.81	27.71	24.283	0.81	29.98	21.861	0.81	26.99	23.465	0.81	28.97	24.324	0.81	30.03
19.245	0.81	23.76	22.056	0.81	27.23	22.388	0.81	27.64	21.367	0.81	26.38	22.323	0.81	27.56	21.165	0.81	26.13	25.263	0.81	31.19
15.195	0.81	18.76	17.155	0.81	21.18	23.498	0.81	29.01	21.051	0.81	25.99	22.987	0.81	28.38	22.639	0.81	27.95	26.851	0.81	33.15
16.985	0.81	20.97	19.286	0.81	23.81	21.7891	0.81	26.9	21.894	0.81	27.03	24.364	0.81	30.08	23.473	0.81	28.98	24.308	0.81	30.01
18.921	0.81	23.36	20.995	0.81	25.92	22.509	0.81	27.79	24.105	0.81	29.76	22.623	0.81	27.93	26.373	0.81	32.56	21.213	0.81	26.19
17.107	0.81	21.12	17.722	0.81	21.88	22.137	0.81	27.33	25.255	0.81	31.18	22.582	0.81	27.88	25.118	0.81	31.01	27.28	0.81	33.68
16.661	0.81	20.57	25.895	0.81	31.97	21.942	0.81	27.09	21.829	0.81	26.95	23.789	0.81	29.37	23.473	0.81	28.98	24.194	0.81	29.87
17.633	0.81	21.77	18.459	0.81	22.79	24.283	0.81	29.98	25.199	0.81	31.11	22.234	0.81	27.45	23.627	0.81	29.17	24.453	0.81	30.19
23.141	0.81	28.57	21.853	0.81	26.98	22.509	0.81	27.79	24.397	0.81	30.12	23.554	0.81	29.08	27.45	0.81	33.89	25.158	0.81	31.06
15.56	0.81	19.21	19.0351	0.81	23.5	22.704	0.81	28.03	21.602	0.81	26.67	25.231	0.81	31.15	26.705	0.81	32.97	27.677	0.81	34.17
16.726	0.81	20.65	21.934	0.81	27.08	21.886	0.81	27.02	21.691	0.81	26.78	25.4341	0.81	31.4	24.121	0.81	29.78	20.638	0.81	25.48
16.548	0.81	20.43	24.421	0.81	30.15	24.202	0.81	29.88	20.403	0.81	25.19	22.485	0.81	27.76	21.367	0.81	26.38	25.903	0.81	31.98
16.912	0.81	20.88	26.138	0.81	32.27	22.5181	0.81	27.8	21.934	0.81	27.08	20.363	0.81	25.14	21.189	0.81	26.16	23.052	0.81	28.46
15.973	0.81	19.72	22.137	0.81	27.33	21.845	0.81	26.97	24.364	0.81	30.08	22.671	0.81	27.99	23.554	0.81	29.08	24.194	0.81	29.87
18.095	0.81	22.34	22.331	0.81	27.57	22.218	0.81	27.43	20.97	0.81	25.89	22.777	0.81	28.12	26.713	0.81	32.98	26.859	0.81	33.16
14.701	0.81	18.15	21.051	0.81	25.99	20.727	0.81	25.59	21.878	0.81	27.01	23.53	0.81	29.05	23.66	0.81	29.21	24.397	0.81	30.12
16.823	0.81	20.77	21.78	0.81	26.89	22.785	0.81	28.13	22.582	0.81	27.88	26.009	0.81	32.11	25.928	0.81	32.01	28.827	0.81	35.59
15.657	0.81	19.33	21.878	0.81	27.01	22.461	0.81	27.73	26.227	0.81	32.38	22.939	0.81	28.32	26.8111	0.81	33.1	24.243	0.81	29.93
14.361	0.81	17.73	21.359	0.81	26.37	24.405	0.81	30.13	21.732	0.81	26.83	24.397	0.81	30.12	23.943	0.81	29.56	26.073	0.81	32.19
16.888	0.81	20.85	21.9511	0.81	27.1	21.529	0.81	26.58	22.7611	0.81	28.1	22.785	0.81	28.13	25.83	0.81	31.89	24.283	0.81	29.98
15.665	0.81	19.34	21.513	0.81	26.56	22.404	0.81	27.66	20.233	0.81	24.98	22.501	0.81	27.78	24.615	0.81	30.39	22.663	0.81	27.98
18.978	0.81	23.43	21.878	0.81	27.01	24.186	0.81	29.86	22.364	0.81	27.61	21.78	0.81	26.89	19.091	0.81	23.57	23.919	0.81	29.53
16.256	0.81	20.07	21.861	0.81	26.99	21.853	0.81	26.98	22.704	0.81	28.03	20.233	0.81	24.98	20.8	0.81	25.68	26.041	0.81	32.15
18.631	0.81	23	25.296	0.81	31.23	23.595	0.81	29.13	21.529	0.81	26.58	20.954	0.81	25.87	21.926	0.81	27.07	20.962	0.81	25.88
20.881	0.81	25.78	20.962	0.81	25.88	20.744	0.81	25.61	19.755	0.81	24.39	25.66	0.81	31.68	24.1381	0.81	29.8	24.024	0.81	29.66
18.702	0.81	23.09	21.181	0.81	26.15	23.133	0.81	28.56	21.635	0.81	26.71	22.258	0.81	27.48	25.814	0.81	31.87	28.333	0.81	34.98
17.026	0.81	21.02	16.289	0.81	20.11	23.498	0.81	29.01	22.501	0.81	27.78	22.963	0.81	28.35	23.595	0.81	29.13	26.187	0.81	32.33
16.677	0.81	20.59	23.716	0.81	29.28	22.671	0.81	27.99	25.012	0.81	30.88	24.753	0.81	30.56	23.311	0.81	28.78	25.182	0.81	31.09
22.526	0.81	27.81	24.405	0.81	30.13	23.554	0.81	29.08	21.327	0.81	26.33	20.703	0.81	25.56	21.845	0.81	26.97	23.392	0.81	28.88
16.872	0.81	20.83	25.563	0.81	31.56	20.97	0.81	25.89	23.611	0.81	29.15	19.739	0.81	24.37	24.2191	0.81	29.9	23.643	0.81	29.19
15.576	0.81	19.23	20.403	0.81	25.19	23.425	0.81	28.92	22.137	0.81	27.33	17.309	0.81	21.37	23.635	0.81	29.18	25.182	0.81	31.09
16.094	0.81	19.87	19.245	0.81	23.76	22.623	0.81	27.93	20.557	0.81	25.38	21.853	0.81	26.98	25.118	0.81	31.01	24.615	0.81	30.39
15.049	0.81	18.58	28.333	0.81	34.98	22.3561	0.81	27.6	22.412	0.81	27.67	23.303	0.81	28.77	25.992	0.81	32.09	26.843	0.81	33.14
18.16	0.81	22.42	21.003	0.81	25.93	23.028	0.81	28.43	22.704	0.81	28.03	26.187	0.81	32.33	27.029	0.81	33.37	23.481	0.81	28.99
16.856	0.81	20.81	21.246	0.81	26.23	20.152	0.81	24.88	22.769	0.81	28.11	22.671	0.81	27.99	22.574	0.81	27.87	23.157	0.81	28.59
15.3	0.81	18.89	27.41	0.81	33.84	22.396	0.81	27.65	23.765	0.81	29.34	25.126	0.81	31.02	23.579	0.81	29.11	24.397	0.81	30.12
16.175	0.81	19.97	22.688	0.81	28.01	22.202	0.81	27.41	25.182	0.81	31.09	18.654	0.81	23.03	23.028	0.81	28.43	22.526	0.81	27.81
15.138	0.81	18.69	22.153	0.81	27.35	22.323	0.81	27.56	22.461	0.81	27.73	20.93	0.81	25.84	22.704	0.81	28.03	23.797	0.81	29.38
14.077	0.81	17.38	21.853	0.81	26.98	23.53	0.81	29.05	24.607	0.81	30.38	24.21	0.81	29.89	24.583	0.81	30.35	27.45	0.81	33.89
15.543	0.81	19.19	24.372	0.81	30.09	22.461	0.81	27.73	21.797	0.81	26.91	21.181	0.81	26.15	23.927	0.81	29.54	25.903	0.81	31.98
19.091	0.81	23.57	22.501	0.81	27.78	21.035	0.81	25.97	23.336	0.81	28.81	19.593	0.81	24.19	24.283	0.81	29.98	23.757	0.81	29.33
15.616	0.81	19.28	21.035	0.81	25.97	23.498	0.81	29.01	25.215	0.81	31.13	21.043	0.81	25.98	25.02	0.81	30.89	22.566	0.81	27.86
16.864	0.81	20.82	22.048	0.81	27.22	22.226	0.81	27.44	22.404	0.81	27.66	25.83	0.81	31.89	25.182	0.81	31.09	23.133	0.81	28.56
14.345	0.81	17.71	21.165	0.81	26.13	23.174	0.81	28.61	22.542	0.81	27.83	24.372	0.81	30.09	24.51	0.81	30.26	24.032	0.81	29.67
16.256	0.81	20.07	20.727	0.81	25.59	22.153	0.81	27.35	20.711	0.81	25.57	22.696	0.81	28.02	20.387	0.81	25.17	20.97	0.81	25.89
12.7171	0.81	15.7	20.598	0.81	25.43	21.732	0.81	26.83	19.674	0.81	24.29	22.542	0.81	27.83	25.207	0.81	31.12	22.153	0.81	27.35
14.004	0.81	17.29	21.505	0.81	26.55	23.554	0.81	29.08	21.78	0.81	26.89	21.894	0.81	27.03	24.032	0.81	29.67	25.182	0.81	31.09
16.993	0.81	20.98	22.647	0.81	27.96	21.068	0.81	26.01	20.557	0.81	25.38	21.043	0.81	25.98	25.83	0.81	31.89	22.542	0.81	27.83
15.292	0.81	18.88	24.194	0.81	29.87	24.389	0.81	30.11	24.097	0.81	29.75	20.355	0.81	25.13	23.392	0.81	28.88	22.663	0.81	27.98
17.641	0.81	21.78	18.727	0.81	23.12	22.987	0.81	28.38	24.518	0.81	30.27	22.323	0.81	27.56	23.943	0.81	29.56	22.979	0.81	28.37
14.766	0.81	18.23	24.745	0.81	30.55	24.308	0.81	30.01	22.347	0.81	27.59	24.405	0.81	30.13	22.777	0.81	28.12	23.4	0.81	28.89
17.163	0.81	21.19	22.663	0.81	27.98	22.396	0.81	27.65	21.643	0.81	26.72	22.509	0.81	27.79	22.323	0.81	27.56	24.121	0.81	29.78
16.904	0.81	20.87	18.945	0.81	23.39	22.347	0.81	27.59	22.647	0.81	27.96	18.897	0.81	23.33	23.943	0.81	29.56	24.518	0.81	30.27

## Sheet: DC
SB2			EGCG 200			EGCG 400			EGCG 600			EGCG-3Me 200			EGCG-3Me 400			EGCG-3Me 600
A-C	Mid	Bottom	A-C	Mid	Bottom	A-C	Mid	Bottom	A-C	Mid	Bottom	A-C	Mid	Bottom	A-C	Mid	Bottom	A-C	Mid	Bottom
74.101	72.6612	70.369	71.2692	68.7085	69.0346	67.1048	65.1895	61.5658	61.6164	55.2974	56.4306	70.2643	65.9337	65.7764	68.5072	66.8341	69.8917	66.0653	64.4584	63.2409
72.8427	73.0667	74.1825	69.4639	68.2046	68.6164	69.3492	66.0387	60.2976	65.4927	57.2064	54.524	71.0225	70.3722	70.9306	71.89	68.8328	65.7568	69.3078	67.4865	59.7984
72.5063	71.0713	73.9069	72.428	69.0481	68.7552	72.3523	65.0072	65.2438	60.3201	55.4977	52.1573	72.9054	72.9214	70.5114	68.6833	66.472	63.1824	66.4541	63.8984	63.2851
73.1252	73.5938	70.2316	69.5679	69.2317	68.1312	67.2214	65.9114	62.8278	62.5137	56.1975	54.9668	71.9467	69.1335	65.512	68.1825	69.0112	68.9069	66.8427	67.9557	63.2692
72.7955	72.0012	73.6456	71.7134	68.3357	69.2322	67.2241	65.9136	60.3277	65.8212	55.2067	55.7039	70.0022	72.2357	70.1825	71.5316	68.1267	65.2916	69.7683	64.9213	59.369
73.2784	70.8675	71.1124	73.3126	70.1715	68.5522	71.0557	65.1262	64.8016	59.0263	57.3097	51.9923	72.4231	65.2237	70.6456	68.5954	66.8427	63.5613	66.0612	63.1825	63.7612
74.094	72.2567	70.5513	70.1258	67.7683	69.0272	70.1424	65.3815	62.9074	61.9266	54.1103	54.9106	72.1537	66.2058	64.6822	68.4364	66.2784	68.9317	66.1363	63.6322	63.101
73.9965	71.9057	73.9213	69.2857	69.3022	68.9546	68.1383	66.1057	61.1019	65.7227	56.1064	52.831	70.8325	71.2727	70.7965	71.8246	68.6363	65.6679	69.9057	64.2317	59.2053
71.5363	72.6822	70.129	72.3246	70.6679	69.3532	71.4532	65.0898	63.9356	60.0042	57.2947	50.9876	69.7552	68.724	70.5363	68.2679	66.2122	61.9925	66.2822	67.3126	63.2784

## Sheet: MMP Inhibition
Time/h	E200		E400		E600		E32		E34		E36		positive control		negative control
	Data	Rate	Data	Rate	Data	Rate	Data	Rate	Data	Rate	Data	Rate	Data	Rate	Data	Rate
1	24.14	88.5048	23.23	88.9381	11.98	94.2952	18.32	91.2762	8.88	95.7714	5.89	97.1952	1.35	99.3571	210
	31.52	85.6727	20.12	90.8545	14.32	93.4909	20.09	90.8682	10.25	95.3409	5.78	97.3727	2.15	99.0227	220
	30.13	85.5837	19.38	90.7273	16.65	92.0335	22.32	89.3206	13.28	93.6459	5.65	97.2967	1.85	99.1148	209
	25.08	88.1698	23.45	88.9387	12.37	94.1651	19.56	90.7736	9.9	95.3302	5.6	97.3585	1.4	99.3396	212
	25.92	87.9442	24.01	88.8326	13.25	93.8372	20.01	90.693	11.2	94.7907	5.88	97.2651	1.42	99.3395	215
Average		87.175		89.6582		93.5644		90.5863		94.9758		97.2976		99.2348
4	39.42	85.1245	27.25	89.717	19.88	92.4981	31.32	88.1811	16.89	93.6264	8.12	96.9358	2.75	98.9623	265
	43.45	83.1589	29.78	88.4574	20.15	92.1899	30.12	88.3256	14.81	94.2597	8.88	96.5581	2.56	99.0078	258
	40.89	84.5114	28.58	89.1742	18.54	92.9773	33.23	87.4129	15.95	93.9583	7.92	97	2.18	99.1742	264
	40.01	84.7871	28.01	89.3498	18.01	93.1521	32.98	87.4601	15.85	93.9734	7.89	97	2.17	99.1749	263
	42.29	84.161	29.23	89.0524	19.25	92.7903	33.67	87.3895	16.01	94.0037	8.08	96.9738	2.19	99.1798	267
Average		84.3486		89.1502		92.7215		87.7538		93.9643		96.8936		99.0998
8	70.79	81.708	43.32	88.8062	30.89	92.0181	49.32	87.2558	29.01	92.5039	17.32	95.5245	4.72	98.7804	387
	69.78	82.1077	47.18	87.9026	33.13	91.5051	58.88	84.9026	27.3	93	15.24	96.0923	4.53	98.8385	390
	62.1	83.1707	45.56	87.6531	32.38	91.2249	55.56	84.9431	30.92	91.6206	15.03	95.9268	4.98	98.6504	369
	70.12	82.0665	48.11	87.6957	33.2	91.509	59.12	84.8798	27.4	92.9923	15.25	96.0997	4.54	98.8389	391
	71.2	81.6967	46.87	87.9512	31.08	92.0103	58.79	84.8869	26.9	93.0848	16.58	95.7378	4.52	98.838	389
Average		82.1499		88.0017		91.6535		85.3736		92.6403		95.8762		98.7892
12	92.89	78.3977	58.67	86.3558	42.25	90.1744	70	83.7209	40.25	90.6395	22.19	94.8395	6.77	98.4256	430
	90.3	79.5701	55.32	87.4842	44.38	89.9593	68.52	84.4977	35.24	92.0271	21.88	95.0498	6.98	98.4208	442
	93.23	79.3282	57.19	87.3193	45	90.0222	73.33	83.7406	39.33	91.2794	23.11	94.8758	6.37	98.5876	451
	92.15	79.3848	57.02	87.2438	45.25	89.877	69.62	84.4251	37.68	91.5705	21.92	95.0962	7	98.434	447
	93.03	79.2806	57.35	87.2272	46.15	89.7216	70.23	84.3586	38.2	91.4922	21.95	95.1114	6.99	98.4432	449
Average		79.1923		87.1261		89.9509		84.1486		91.4017		94.9945		98.4622
24	179.89	73.5066	107.18	84.215	87.58	87.1016	150	77.9087	81.22	88.0383	48.18	92.9043	10.03	98.5228	679
	189.3	71.231	115.02	82.5198	88	86.6261	145	77.9635	79.96	87.848	55.2	91.6109	9.98	98.4833	658
	187.23	72.0135	106.92	84.0179	85.32	87.2466	162	75.7848	78.59	88.2526	53.25	92.0404	11.32	98.3079	669
	189.19	71.8467	107.88	83.9464	86.38	87.1458	173	74.256	79.24	88.2083	53.32	92.0655	10.01	98.5104	672
	185.23	72.271	105.98	84.1347	86.25	87.0883	160	76.0479	78.21	88.2919	53.13	92.0464	11.29	98.3099	668
Average		72.1738		83.7668		87.0417		76.3922		88.1278		92.1335		98.4269
48	300	66.2921	183	79.4382	130	85.3933	230	74.1573	115	87.0787	89	90	15.83	98.2213	890
	311	64.4571	170	80.5714	131	85.0286	243	72.2286	111.32	87.2777	90	89.7143	16.03	98.168	875
	315	65.0776	165	81.7073	142	84.2572	269	70.1774	121.39	86.5421	82	90.9091	18.32	97.969	902
	309	65.4749	186	79.2179	135	84.9162	235	73.743	117	86.9274	91	89.8324	15.9	98.2235	895
	305	65.4195	178	79.8186	133	84.9206	249	71.7687	109	87.6417	88	90.0227	15.79	98.2098	882
Average		65.3442		80.1507		84.9032		72.415		87.0935		90.0957		98.1583
